# Supplementary material for: Design, Synthesis, Biological Evaluation, and Molecular Modeling of 2-Difluoromethylbenzimidazole Derivatives as Potential PI3Kα Inhibitors
Source: Molecules. 2022 Jan 8;27(2):387. doi: 10.3390/molecules27020387 (PMC8777764; doi:10.3390/molecules27020387)
Supplement: Supplementary file 1 [file molecules-27-00387-s001.zip]

Archive with 1 entries (1 files):
- molecules-1532155-supplementary.pdf
